# Supplementary material for: Linear Morphometry of Male Genitalia Distinguishes the Ant Genera Monomorium and Syllophopsis (Hymenoptera: Formicidae) in Madagascar
Source: Insects. 2024 Aug 11;15(8):605. doi: 10.3390/insects15080605 (PMC11354313; doi:10.3390/insects15080605)
Supplement: Supplementary file 1 [file insects-15-00605-s001.zip]

Archive with 1 entries (1 files):
- insects-3121288-supplementary.pdf
